# Supplementary material for: Engineering an Integrated Bioprocess to Produce Human Dental Pulp Stem Cell-Alginate-Based Bone Organoids
Source: Int J Mol Sci. 2025 May 3;26(9):4348. doi: 10.3390/ijms26094348 (PMC12073084; doi:10.3390/ijms26094348)
Supplement: Supplementary file 1 [file ijms-26-04348-s001.zip]

Archive with 1 entries (1 files):
- ijms-3572165-supplementary.pdf
